# Supplementary material for: GP-Plotter: Flexible Spectral Visualization for Proteomics Data with Emphasis on Glycoproteomics Analysis
Source: Genomics Proteomics Bioinformatics. 2024 Oct 8;22(5):qzae069. doi: 10.1093/gpbjnl/qzae069 (PMC11661977; doi:10.1093/gpbjnl/qzae069)
Supplement: qzae069_Supplementary_Data [file qzae069_supplementary_data.zip]

Archive with 9 entries (9 files):
- Figure S7.pdf
- Figure S5.pdf
- Figure S1.pdf
- supplementary material captions.docx
- Figure S3.pdf
- Figure S4.pdf
- Figure S2.pdf
- Table S1.xlsx
- Figure S6.pdf
