# Supplementary material for: GP-Plotter: Flexible Spectral Visualization for Proteomics Data with Emphasis on Glycoproteomics Analysis
Source: Genomics Proteomics Bioinformatics. 2024 Oct 8;22(5):qzae069. doi: 10.1093/gpbjnl/qzae069 (PMC11661977; doi:10.1093/gpbjnl/qzae069)
Supplement: qzae069_Supplementary_Data [file qzae069_supplementary_data.zip › Table S1.xlsx]

## Sheet: Sheet1
Table S1 Oxonium ions matched in GP-Plotter
Name	m/z	Glycan Composition	Neutral Loss
HexNAc_C4H8O4	84.0444	HexNAc(1)	C-4H-8O-4
Hex_C2H6O3	85.0284	Hex(1)	C-2H-6O-3
Hex_CH6O3	97.0284	Hex(1)	C-1H-6O-3
Hex_4H2O	109.027	Hex(1)	H-8O-4
Hex_C5H7O3	115.039	Hex(1)	C-1H-4O-2
HexNAc_C2H6O3	126.055	HexNAc(1)	C-2H-6O-3
Hex_2H2O	127.039	Hex(1)	H-4O-2
HexNAc_C1H6O3	138.055	HexNAc(1)	C-1H-6O-3
HexNAc_C2H4O2	144.064	HexNAc(1)	C-2H-4O-2
Hex_H2O	145.067	Hex(1)	H-2O-1
Hex	163.06	Hex(1)
HexNAc_2H2O	168.066	HexNAc(1)	H-4O-2
HexNAc_H2O	186.076	HexNAc(1)	H-2O-1
HexNAc	204.087	HexNAc(1)
NeuAc_H2O	274.087	NeuAc(1)	H-2O-1
NeuGc_H2O	290.082	NeuGc(1)	H-2O-1
NeuAc	292.103	NeuAc(1)
NeuGc	308.098	NeuGc(1)
HexHex	325.113	Hex(2)
HexNAcHex	366.139	Hex(1)HexNAc(1)
HexNeuAc	454.156	Hex(1)NeuAc(1)
HexNAcHexFuc	512.197	Hex(1)HexNAc(1)Fuc(1)
HexNAcHex2	528.192	Hex(2)HexNAc(1)
HexNAcHexNeuAc	657.235	Hex(1)HexNAc(1)NeuAc(1)
HexNAcHex3	690.245	Hex(3)HexNAc(1)
HexNAcHexNeuAcFuc	803.293	Hex(1)HexNAc(1)NeuAc(1)Fuc(1)
HexNAc2Hex3	893.324	Hex(3)HexNAc(2)
HexNAc2Hex3Fuc	1039.38	Hex(3)HexNAc(2)Fuc(1)
Note: Hex, Hexose; HexNAc, N-Acetylhexosamine; NeuAc, N-Acetyl-Neuraminic Acid; NeuGc, N-Glycolyl-Neuraminic acid; Fuc, Fucose.
